# Supplementary material for: Modeling of Non-Steroidal Anti-Inflammatory Drug Effect within Signaling Pathways and miRNA-Regulation Pathways
Source: PLoS One. 2013 Aug 14;8(8):e72477. doi: 10.1371/journal.pone.0072477 (PMC3743815; doi:10.1371/journal.pone.0072477)
Supplement: Information S3 — The IDs of three tumor cell lines; the applied 60 tumor cell lines from three tumor types (breast, colon, and lung) are provided from cancer research organization of The Cancer Genome Atlas and the data can be downloaded from its link (https://tcga-data.nci.nih.gov). (TXT) [file pone.0072477.s003.txt]

Supplementary Information 3:	The ID of three tumor cell lines: 

The applied 60 tumor cell lines from three tumor types (breast, colon, and lung) are provided from cancer research organization of The Cancer Genome Atlas and the data can be downloaded from its link (https://tcga-data.nci.nih.gov).


ID of 20 breast tumor cell lines:

unc.edu__AgilentG4502A_07_3__TCGA-E2-A15J-01A-11R-A12P-07
unc.edu__AgilentG4502A_07_3__TCGA-E2-A15K-01A-11R-A12P-07
unc.edu__AgilentG4502A_07_3__TCGA-E2-A15K-06A-11R-A12P-07
unc.edu__AgilentG4502A_07_3__TCGA-E2-A15L-01A-11R-A12D-07
unc.edu__AgilentG4502A_07_3__TCGA-E2-A15M-01A-11R-A12D-07
unc.edu__AgilentG4502A_07_3__TCGA-E2-A15M-11A-22R-A12D-07
unc.edu__AgilentG4502A_07_3__TCGA-E2-A15O-01A-11R-A115-07
unc.edu__AgilentG4502A_07_3__TCGA-E2-A15P-01A-11R-A115-07
unc.edu__AgilentG4502A_07_3__TCGA-E2-A15R-01A-11R-A115-07
unc.edu__AgilentG4502A_07_3__TCGA-E2-A15S-01A-11R-A115-07
unc.edu__AgilentG4502A_07_3__TCGA-E2-A15T-01A-11R-A115-07
unc.edu__AgilentG4502A_07_3__TCGA-E2-A1AZ-01A-11R-A12P-07
unc.edu__AgilentG4502A_07_3__TCGA-E2-A1B0-01A-11R-A12P-07
unc.edu__AgilentG4502A_07_3__TCGA-E2-A1B1-01A-21R-A12P-07
unc.edu__AgilentG4502A_07_3__TCGA-E2-A1B4-01A-11R-A12P-07
unc.edu__AgilentG4502A_07_3__TCGA-E2-A1B5-01A-21R-A12P-07
unc.edu__AgilentG4502A_07_3__TCGA-E2-A1B6-01A-31R-A12P-07
unc.edu__AgilentG4502A_07_3__TCGA-E2-A1BC-01A-11R-A12P-07
unc.edu__AgilentG4502A_07_3__TCGA-E2-A1BC-11A-32R-A12P-07
unc.edu__AgilentG4502A_07_3__TCGA-E2-A1BD-01A-11R-A12P-07


ID of 20 colon tumor cell lines:

unc.edu__AgilentG4502A_07_3__TCGA-AA-A00Z-01A-01R-A002-07
unc.edu__AgilentG4502A_07_3__TCGA-AA-A010-01A-01R-A00A-07
unc.edu__AgilentG4502A_07_3__TCGA-AA-A017-01A-01R-A00A-07
unc.edu__AgilentG4502A_07_3__TCGA-AA-A01C-01A-01R-A00A-07
unc.edu__AgilentG4502A_07_3__TCGA-AA-A01D-01A-01R-A00A-07
unc.edu__AgilentG4502A_07_3__TCGA-AA-A01F-01A-01R-A002-07
unc.edu__AgilentG4502A_07_3__TCGA-AA-A01G-01A-01R-A002-07
unc.edu__AgilentG4502A_07_3__TCGA-AA-A01I-01A-02R-A00A-07
unc.edu__AgilentG4502A_07_3__TCGA-AA-A01K-01A-01R-A00A-07
unc.edu__AgilentG4502A_07_3__TCGA-AA-A01Q-01A-01R-A002-07
unc.edu__AgilentG4502A_07_3__TCGA-AA-A024-01A-02R-A00A-07
unc.edu__AgilentG4502A_07_3__TCGA-AA-A029-01A-01R-A00A-07
unc.edu__AgilentG4502A_07_3__TCGA-AA-A02E-01A-01R-A00A-07
unc.edu__AgilentG4502A_07_3__TCGA-AA-A02F-01A-01R-A00A-07
unc.edu__AgilentG4502A_07_3__TCGA-AA-A02H-01A-01R-A00A-07
unc.edu__AgilentG4502A_07_3__TCGA-AA-A02J-01A-01R-A00A-07
unc.edu__AgilentG4502A_07_3__TCGA-AA-A02R-01A-01R-A00A-07
unc.edu__AgilentG4502A_07_3__TCGA-AA-A02W-01A-01R-A00A-07
unc.edu__AgilentG4502A_07_3__TCGA-AY-4070-01A-01R-1113-07
unc.edu__AgilentG4502A_07_3__TCGA-AY-4071-01A-01R-1113-07


ID of 20 lung tumor cell lines:

unc.edu__AgilentG4502A_07_3__TCGA-44-2665-01A-01R-0946-07
unc.edu__AgilentG4502A_07_3__TCGA-44-2666-01A-01R-0946-07
unc.edu__AgilentG4502A_07_3__TCGA-44-2668-01A-01R-0946-07
unc.edu__AgilentG4502A_07_3__TCGA-44-3398-01A-01R-1107-07
unc.edu__AgilentG4502A_07_3__TCGA-44-3918-01A-01R-1107-07
unc.edu__AgilentG4502A_07_3__TCGA-44-3919-01A-02R-1107-07
unc.edu__AgilentG4502A_07_3__TCGA-44-4112-01A-01R-1107-07
unc.edu__AgilentG4502A_07_3__TCGA-55-1592-01A-01R-0946-07
unc.edu__AgilentG4502A_07_3__TCGA-55-1594-01A-01R-0946-07
unc.edu__AgilentG4502A_07_3__TCGA-55-1595-01A-01R-0946-07
unc.edu__AgilentG4502A_07_3__TCGA-55-1596-01A-01R-0946-07
unc.edu__AgilentG4502A_07_3__TCGA-64-1676-01A-01R-0946-07
unc.edu__AgilentG4502A_07_3__TCGA-64-1677-01A-01R-0946-07
unc.edu__AgilentG4502A_07_3__TCGA-64-1678-01A-01R-0946-07
unc.edu__AgilentG4502A_07_3__TCGA-64-1680-01A-02R-0946-07
unc.edu__AgilentG4502A_07_3__TCGA-67-3770-01A-01R-0946-07
unc.edu__AgilentG4502A_07_3__TCGA-67-3771-01A-01R-0946-07
unc.edu__AgilentG4502A_07_3__TCGA-67-3772-01A-01R-0946-07
unc.edu__AgilentG4502A_07_3__TCGA-67-3773-01A-01R-0946-07
unc.edu__AgilentG4502A_07_3__TCGA-67-3774-01A-01R-0946-07
