# Supplementary material for: Modeling of Non-Steroidal Anti-Inflammatory Drug Effect within Signaling Pathways and miRNA-Regulation Pathways
Source: PLoS One. 2013 Aug 14;8(8):e72477. doi: 10.1371/journal.pone.0072477 (PMC3743815; doi:10.1371/journal.pone.0072477)
Supplement: Information S4 — The validated miRNAs’ targets that are incorporated into the NSAID model; for each miRNA’s target, there are corresponding literatures (PubMed ID) to support its target validation. This table contains three columns. The first column is the name and ID of miRNAs defined in the NSAID model. The second column contains the ensembl-ID of corresponding target genes and the third column displays PubMed ID related to corresponding targets. (CSV) [file pone.0072477.s004.csv]

Supplementary Information 4:	validated miRNAs' target that are incorporated into the NSAID model
	For each miRNA's target, there are corresponding literatures (PubMed ID) to support its target validation. This table contains three columns. The first column is the name and ID of miRNAs defined in the NSAID model. The second column contains the ensembl-ID of corresponding target genes and the third column displays PubMed ID related to corresponding targets.
miRNA(ID)	Target	Reference (PubMed ID)
let-7b(MI0000063)
	ENSG00000101349	15131085
	ENSG00000135318	18668040
	ENSG00000138685	18668040
	ENSG00000177606	18668040
	ENSG00000161547	15131085
	ENSG00000125848	15131085
	ENSG00000110092	18379589
	ENSG00000171791	17260024
	ENSG00000197461	19396864
	ENSG00000147889	18983959
	ENSG00000120833	15131085
	ENSG00000133101	18379589
	ENSG00000149177	18668040
	ENSG00000112062	15131085
	ENSG00000104375	15131085
	ENSG00000141551	18668040
	ENSG00000120889	18668040
	ENSG00000172216	18668040
	ENSG00000112062	15806104
	ENSG00000114251	18668040
	ENSG00000134323	15131085
	ENSG00000108946	19351815
	ENSG00000147889	18957199
	ENSG00000137801	18668040
	ENSG00000104689	18668040
	ENSG00000164045	18026111
	ENSG00000170365	18668040
	ENSG00000113721	15131085
	ENSG00000125084	19351815
	ENSG00000096968	15806104
	ENSG00000179388	15131085
	ENSG00000168036	18668040
	ENSG00000112210	18668040
	ENSG00000105810	17699775
	ENSG00000168906	18668040
	ENSG00000146648	18668040
	ENSG00000064205	19351815
	ENSG00000171791	15131085
	ENSG00000121989	15131085
	ENSG00000106615	18668040
	ENSG00000164045	17699775
	ENSG00000069869	18668040
	ENSG00000073756	18668040
	ENSG00000197081	18668040
	ENSG00000157450	15131085
	ENSG00000176697	15131085
	ENSG00000175175	15131085
	ENSG00000104812	18668040
	ENSG00000105976	18668040
	ENSG00000134250	18668040
	ENSG00000151247	18668040
	ENSG00000243414	18668040
	ENSG00000168036	18704095
	ENSG00000006831	15806104
	ENSG00000112715	15131085
	ENSG00000136997	17942906
	ENSG00000164171	18668040
	ENSG00000178999	18668040
	ENSG00000109670	15131085
	ENSG00000072803	15131085
	ENSG00000135862	18668040
	ENSG00000110092	20133835
	ENSG00000001630	18668040
	ENSG00000106004	15131085
	ENSG00000147889	19396864
	ENSG00000163558	18668040
	ENSG00000113558	19126550
	ENSG00000072501	15131085
	ENSG00000132470	18668040
	ENSG00000171862	18704095
	ENSG00000184937	15131085
	ENSG00000019991	19396864
	ENSG00000065243	18668040
	ENSG00000162616	18668040
	ENSG00000138814	18668040
	ENSG00000164924	15131085
	ENSG00000100292	18668040
	ENSG00000166851	18668040
	ENSG00000186575	19396864
	ENSG00000136997	19211792
	ENSG00000111537	20130213
	ENSG00000172936	20302635
	ENSG00000105810	20876843
	ENSG00000146648	20881268
	ENSG00000171791	21309633
	ENSG00000136997	21242186
	ENSG00000110092	21183868
	ENSG00000177606	19396864
	ENSG00000204388	18668040
	ENSG00000058085	15131085
	ENSG00000133216	18704095
	ENSG00000221823	18668040
	ENSG00000141510	20228781
	ENSG00000136167	18668040
mir-101(MI0000103)
	ENSG00000170345	19133651
	ENSG00000143384	19074828
	ENSG00000170345	20965124
	ENSG00000114251	20676061
	ENSG00000153094	21270667
	ENSG00000142208	20956939
	ENSG00000133216	20444294
	ENSG00000142208	21068409
	ENSG00000073756	19133256
	ENSG00000073756	19891660
	ENSG00000143384	19155302
	ENSG00000125740	19133651
	ENSG00000143384	20965124
	ENSG00000073756	20965124
	ENSG00000171862	20956939
	ENSG00000187391	20956939
	ENSG00000154229	20444294
	ENSG00000120129	21068409
	ENSG00000121879	21068409
	ENSG00000170345	20712078
	ENSG00000107643	21068409
	ENSG00000143384	20712078
	ENSG00000073756	20712078
	ENSG00000105329	20676061
mir-10b(MI0000267)
	ENSG00000136826	20075075
	ENSG00000073756	19891660
	ENSG00000150593	19593777
	ENSG00000146648	19585508
	ENSG00000169032	17330104
	ENSG00000153094	17330104
	ENSG00000168036	18433021
	ENSG00000096968	18308931
	ENSG00000041982	18373886
	ENSG00000157404	18308931
	ENSG00000159216	18308931
	ENSG00000122861	19536818
	ENSG00000172936	20302635
	ENSG00000091831	20346098
	ENSG00000196712	20550523
	ENSG00000122861	19585508
	ENSG00000129152	20841498
	ENSG00000067560	20843787
	ENSG00000122691	17898713
	ENSG00000164362	21241449
	ENSG00000122691	20732742
	ENSG00000114251	21241449
	ENSG00000197122	20843787
	ENSG00000122691	20843787
	ENSG00000204592	20841498
mir-146a(MI0000477)
	ENSG00000121594	19819280
	ENSG00000012048	18660546
	ENSG00000184216	19596990
	ENSG00000136997	18066065
	ENSG00000136244	20053980
	ENSG00000114013	19819280
	ENSG00000139618	18660546
	ENSG00000175104	18504431
	ENSG00000171552	19167348
	ENSG00000169429	20053980
	ENSG00000184216	19840932
	ENSG00000168610	19167348
	ENSG00000184216	20053980
	ENSG00000073756	19801956
	ENSG00000121966	18568019
	ENSG00000175104	19596990
	ENSG00000012048	19048628
	ENSG00000121966	20023696
	ENSG00000136869	19840932
	ENSG00000126767	19696787
	ENSG00000184216	18474871
	ENSG00000102871	19596990
	ENSG00000184557	17622355
	ENSG00000184216	19411858
	ENSG00000136997	19696787
	ENSG00000165731	18474871
	ENSG00000184216	16885212
	ENSG00000109471	19965651
	ENSG00000175104	19840932
	ENSG00000146648	19585508
	ENSG00000175104	18474871
	ENSG00000067900	18174313
	ENSG00000168040	19965651
	ENSG00000184216	18759964
	ENSG00000125347	19898489
	ENSG00000012048	19944095
	ENSG00000175104	19411858
	ENSG00000139219	19333945
	ENSG00000161570	18390754
	ENSG00000175104	16885212
	ENSG00000145386	19944095
	ENSG00000133961	19026611
	ENSG00000128604	19333922
	ENSG00000146648	20124483
	ENSG00000175104	18759964
	ENSG00000115415	19333922
	ENSG00000109320	19021527
	ENSG00000232810	20086228
	ENSG00000145358	20178649
	ENSG00000160791	20181935
	ENSG00000132693	20188071
	ENSG00000173039	20195282
	ENSG00000105329	20375304
	ENSG00000136634	20435894
	ENSG00000118513	20460641
	ENSG00000184216	20500689
	ENSG00000073756	20522791
	ENSG00000184216	20524934
	ENSG00000104365	20525168
	ENSG00000184216	20542134
	ENSG00000141646	20577838
	ENSG00000136869	20616571
	ENSG00000138685	20641033
	ENSG00000184216	20716963
	ENSG00000136869	20721625
	ENSG00000232810	20854734
	ENSG00000184216	20870441
	ENSG00000184216	20951969
	ENSG00000146648	20952466
	ENSG00000136869	21060679
	ENSG00000136869	21062749
	ENSG00000125538	19008124
	ENSG00000100906	19635561
	ENSG00000109320	20110513
	ENSG00000136244	21249428
	ENSG00000109320	18057241
	ENSG00000124762	20101223
	ENSG00000141510	18633110
	ENSG00000173039	20061417
	ENSG00000125538	20934487
	ENSG00000137462	21178010
	ENSG00000130203	21263019
	ENSG00000007171	20709800
	ENSG00000136869	18383392
	ENSG00000106366	20053980
	ENSG00000198947	20641033
	ENSG00000136244	20525168
	ENSG00000108691	20195282
	ENSG00000232810	18504431
	ENSG00000136869	20951969
	ENSG00000125538	20522791
	ENSG00000137745	19008124
	ENSG00000173039	19635561
	ENSG00000107643	20525168
	ENSG00000184216	18504431
	ENSG00000125538	20937840
	ENSG00000111537	20850013
	ENSG00000184216	21249428
	ENSG00000109320	20023696
	ENSG00000185338	19635561
	ENSG00000232810	20525168
	ENSG00000184216	20937840
	ENSG00000100906	20124483
	ENSG00000115415	20850013
	ENSG00000232810	21249428
	ENSG00000175104	20525168
	ENSG00000185338	20850013
	ENSG00000105329	20577838
	ENSG00000175104	21249428
	ENSG00000136869	20937840
	ENSG00000125538	19333945
	ENSG00000184557	21249428
	ENSG00000125538	18438844
	ENSG00000109320	20937840
	ENSG00000197919	19333922
	ENSG00000125538	18504431
	ENSG00000136869	20524934
	ENSG00000232810	18438844
	ENSG00000232810	20542134
	ENSG00000136244	18504431
	ENSG00000197919	19596990
	ENSG00000175104	20524934
	ENSG00000115008	20148189
	ENSG00000125538	18390754
	ENSG00000125538	19167348
	ENSG00000170345	19635561
	ENSG00000175104	20542134
	ENSG00000109320	18504431
	ENSG00000136869	21178010
	ENSG00000170345	19965651
	ENSG00000125538	20148189
	ENSG00000136869	20933052
	ENSG00000125538	21263019
	ENSG00000075426	19635561
	ENSG00000137462	20375304
	ENSG00000100906	18504431
	ENSG00000187554	21178010
	ENSG00000136244	20148189
	ENSG00000175104	21263019
	ENSG00000177606	19635561
	ENSG00000109320	19190326
	ENSG00000125538	20525168
	ENSG00000136869	18504431
	ENSG00000184216	20148189
	ENSG00000232810	18383392
	ENSG00000111537	20857148
mir-152(MI0000462)
	ENSG00000150907	20028871
	ENSG00000073756	19891660
	ENSG00000130816	20578129
	ENSG00000130816	20841484
	ENSG00000239732	21068402
	ENSG00000130816	21116279
	ENSG00000084207	20578129
mir-155(MI0000681)
	ENSG00000135446	18006822
	ENSG00000115415	20950585
	ENSG00000142871	20452491
	ENSG00000108691	21310411
	ENSG00000162434	20354188
	ENSG00000135318	18668040
	ENSG00000007171	19651781
	ENSG00000169194	21097505
	ENSG00000177606	20871480
	ENSG00000221823	18668040
	ENSG00000125538	21279994
	ENSG00000143466	18753206
	ENSG00000172936	21030878
	ENSG00000187266	20656931
	ENSG00000124762	20133617
	ENSG00000169245	20078880
	ENSG00000159216	20003307
	ENSG00000136244	19584273
	ENSG00000197919	18687362
	ENSG00000136869	17242365
	ENSG00000065243	18668040
	ENSG00000142208	19109256
	ENSG00000164938	17911264
	ENSG00000129757	20975375
	ENSG00000196628	21125666
	ENSG00000169245	20948191
	ENSG00000136869	18383392
	ENSG00000162692	21310411
	ENSG00000139687	16461460
	ENSG00000196628	21038317
	ENSG00000118513	20680360
	ENSG00000168610	20354188
	ENSG00000057252	19651781
	ENSG00000131724	21097505
	ENSG00000121879	20871480
	ENSG00000126561	19144316
	ENSG00000136244	21279994
	ENSG00000109320	21030878
	ENSG00000113658	20133617
	ENSG00000104812	18668040
	ENSG00000172216	20003307
	ENSG00000117335	18687362
	ENSG00000136869	21062749
	ENSG00000121594	19819280
	ENSG00000164399	19109256
	ENSG00000136869	18291670
	ENSG00000142208	21147878
	ENSG00000168040	17911593
	ENSG00000171862	19711427
	ENSG00000134954	18950466
	ENSG00000107968	18006822
	ENSG00000135341	20948191
	ENSG00000136634	20435894
	ENSG00000124762	19956200
	ENSG00000112715	19293812
	ENSG00000232810	18383392
	ENSG00000142208	21304824
	ENSG00000163513	16461460
	ENSG00000185338	20354188
	ENSG00000141551	18668040
	ENSG00000185338	19651781
	ENSG00000067560	18794355
	ENSG00000107643	20859756
	ENSG00000117318	20427544
	ENSG00000170365	18668040
	ENSG00000105173	19956200
	ENSG00000185338	19144316
	ENSG00000232810	21279994
	ENSG00000232810	19890474
	ENSG00000136869	21030878
	ENSG00000110092	20086245
	ENSG00000142208	20550618
	ENSG00000138755	20078880
	ENSG00000197081	18668040
	ENSG00000118260	20003307
	ENSG00000110092	19538740
	ENSG00000109320	17173072
	ENSG00000232810	21062749
	ENSG00000114013	19819280
	ENSG00000096968	19109256
	ENSG00000100292	21147878
	ENSG00000143466	17911593
	ENSG00000105329	21125666
	ENSG00000055208	20948191
	ENSG00000168610	20435894
	ENSG00000149554	19956200
	ENSG00000105329	21038317
	ENSG00000115415	20329552
	ENSG00000178999	18668040
	ENSG00000141646	18794355
	ENSG00000166888	21097505
	ENSG00000113658	20427544
	ENSG00000162616	18668040
	ENSG00000168906	18668040
	ENSG00000142208	21248297
	ENSG00000125538	20981815
	ENSG00000135446	20086245
	ENSG00000130816	20966899
	ENSG00000243414	18668040
	ENSG00000115966	20003307
	ENSG00000136997	18636108
	ENSG00000136634	21060679
	ENSG00000146648	20818338
	ENSG00000102882	19109256
	ENSG00000133216	18048365
	ENSG00000140285	19701459
	ENSG00000177606	18940871
	ENSG00000121858	18006822
	ENSG00000092969	21125666
	ENSG00000197919	20937844
	ENSG00000136869	20435894
	ENSG00000135862	18668040
	ENSG00000134954	19956200
	ENSG00000125538	19193853
	ENSG00000172216	18367535
	ENSG00000092969	21038317
	ENSG00000055208	20680360
	ENSG00000168036	18668040
	ENSG00000112210	18668040
	ENSG00000170345	19650740
	ENSG00000185338	21097505
	ENSG00000177606	20852130
	ENSG00000175305	19956200
	ENSG00000116062	20351277
	ENSG00000136244	20981815
	ENSG00000105810	20086245
	ENSG00000146648	18668040
	ENSG00000114737	20548288
	ENSG00000161570	20078880
	ENSG00000164171	18668040
	ENSG00000112242	20003307
	ENSG00000125538	16885212
	ENSG00000102882	21060679
	ENSG00000133703	20818338
	ENSG00000069869	18668040
	ENSG00000126561	19109256
	ENSG00000170345	18048365
	ENSG00000125538	19701459
	ENSG00000109320	18940871
	ENSG00000198001	18006822
	ENSG00000172936	20937844
	ENSG00000125845	20427544
	ENSG00000124813	20039311
	ENSG00000136167	18668040
	ENSG00000136869	19193853
	ENSG00000170345	18367535
	ENSG00000118689	21304824
	ENSG00000170345	21385848
	ENSG00000172936	20219467
	ENSG00000149177	18668040
	ENSG00000100292	18668040
	ENSG00000175387	19650740
	ENSG00000164867	18790048
	ENSG00000141510	21093163
	ENSG00000105976	18668040
	ENSG00000134982	19136465
	ENSG00000232810	20981815
	ENSG00000125740	18048365
	ENSG00000136997	21130073
	ENSG00000132470	18668040
	ENSG00000074047	19386588
	ENSG00000136869	18481999
	ENSG00000141510	21339733
	ENSG00000136869	16885212
	ENSG00000136869	21060679
	ENSG00000118689	20371610
	ENSG00000142208	19074725
	ENSG00000142208	19699171
	ENSG00000107643	20937844
	ENSG00000153162	20427544
	ENSG00000125266	20039311
	ENSG00000055208	19193853
	ENSG00000108342	21397537
	ENSG00000136826	20676373
	ENSG00000151247	18668040
	ENSG00000204388	18668040
	ENSG00000109320	19650740
	ENSG00000102882	17588946
	ENSG00000136869	20852130
	ENSG00000164045	19956200
	ENSG00000095002	20351277
	ENSG00000147889	20978195
	ENSG00000121594	20078880
	ENSG00000177606	18048365
	ENSG00000148400	21130073
	ENSG00000116016	20964835
	ENSG00000188486	20505758
	ENSG00000177606	18668040
	ENSG00000164938	21339733
	ENSG00000232810	16885212
	ENSG00000198793	20805506
	ENSG00000114251	18668040
	ENSG00000134250	18668040
	ENSG00000136869	19699171
	ENSG00000173039	18940871
	ENSG00000096968	17976518
	ENSG00000148926	21122348
	ENSG00000172216	18668040
	ENSG00000185338	20937844
	ENSG00000101144	20427544
	ENSG00000125347	20039311
	ENSG00000077264	19956200
	ENSG00000113658	18367535
	ENSG00000118513	21296997
	ENSG00000142208	19641183
	ENSG00000175387	21036908
	ENSG00000125538	18759964
	ENSG00000232810	21370248
	ENSG00000170345	17519424
	ENSG00000164938	21093163
	ENSG00000120889	18668040
	ENSG00000196549	20947507
	ENSG00000184937	20656931
	ENSG00000114013	20078880
	ENSG00000133216	19074725
	ENSG00000107643	18048365
	ENSG00000100644	20964835
	ENSG00000157404	20505758
	ENSG00000169248	20078880
	ENSG00000142208	19359473
	ENSG00000121879	20356498
	ENSG00000073756	18668040
	ENSG00000134460	19777054
	ENSG00000185338	19699171
	ENSG00000121966	17889832
	ENSG00000124813	20427544
	ENSG00000131196	20039311
	ENSG00000140285	19177201
	ENSG00000142208	21282106
	ENSG00000150593	19641183
	ENSG00000105329	21036908
	ENSG00000001630	18668040
	ENSG00000106615	18668040
	ENSG00000175104	18759964
	ENSG00000111276	21355095
	ENSG00000118513	21062812
	ENSG00000090376	20852130
	ENSG00000142515	20378769
	ENSG00000137801	18668040
	ENSG00000104689	18668040
	ENSG00000118260	19897480
	ENSG00000153094	19136465
	ENSG00000134460	21149603
	ENSG00000133703	20978195
	ENSG00000105989	21130073
	ENSG00000125538	20950585
	ENSG00000172845	20003307
	ENSG00000197122	19359473
	ENSG00000136997	18451220
	ENSG00000102882	16675453
	ENSG00000102882	20735984
	ENSG00000114737	19651781
	ENSG00000104921	21097505
	ENSG00000124762	20427544
	ENSG00000001626	21282106
	ENSG00000135218	21030878
	ENSG00000141510	20170545
	ENSG00000120659	20039311
	ENSG00000111640	19603286
	ENSG00000111640	18758992
	ENSG00000182578	21355095
	ENSG00000196470	21062812
	ENSG00000055208	20852130
	ENSG00000172216	19520806
	ENSG00000141510	20978195
	ENSG00000170345	20622002
	ENSG00000116717	20078880
	ENSG00000232810	19021522
	ENSG00000057252	20950585
	ENSG00000121879	20505758
	ENSG00000112096	20078880
	ENSG00000134954	21310411
	ENSG00000187098	20720163
	ENSG00000136244	20354188
	ENSG00000120129	19651781
	ENSG00000113520	21097505
	ENSG00000172216	20427544
	ENSG00000138814	18668040
	ENSG00000113916	19956200
	ENSG00000143466	19177201
	ENSG00000121879	21282106
	ENSG00000171862	19641183
	ENSG00000138685	18668040
	ENSG00000166851	18668040
	ENSG00000136869	18701320
	ENSG00000185338	21355095
	ENSG00000107643	17242365
	ENSG00000150457	21062812
	ENSG00000100644	20378769
	ENSG00000163558	18668040
	ENSG00000081189	19897480
	ENSG00000111276	20975375
	ENSG00000130522	20622002
	ENSG00000113520	20078880
mir-16(MI0000070)
	ENSG00000112242	20049626
	ENSG00000171791	20687796
	ENSG00000143384	20643754
	ENSG00000112715	19144909
	ENSG00000113525	17941951
	ENSG00000141510	19626115
	ENSG00000110092	18701644
	ENSG00000173039	19997496
	ENSG00000066044	20626035
	ENSG00000110092	20309880
	ENSG00000136487	20668074
	ENSG00000171791	19232449
	ENSG00000110092	20633552
	ENSG00000118260	21345728
	ENSG00000110092	19944013
	ENSG00000171791	20008792
	ENSG00000133216	20154725
	ENSG00000171791	17683260
	ENSG00000149311	19536137
	ENSG00000149311	20668064
	ENSG00000171791	20428827
	ENSG00000101966	21336967
	ENSG00000110092	19784778
	ENSG00000109320	21081469
	ENSG00000232810	18423387
	ENSG00000170312	19738602
	ENSG00000135218	17379065
	ENSG00000096968	17976518
	ENSG00000171791	19269153
	ENSG00000110092	18483394
	ENSG00000139687	20049626
	ENSG00000139687	20643754
	ENSG00000141510	20049626
	ENSG00000105173	18701644
	ENSG00000105976	20309880
	ENSG00000105810	18701644
	ENSG00000105173	19944013
	ENSG00000141510	21192009
	ENSG00000140285	19177201
	ENSG00000164305	20008792
	ENSG00000109670	15766526
	ENSG00000100644	20154725
	ENSG00000065559	17683260
	ENSG00000164045	19536137
	ENSG00000141510	20668064
	ENSG00000157404	20008792
	ENSG00000101412	20428827
	ENSG00000112576	18701644
	ENSG00000171791	21336967
	ENSG00000158477	19784778
	ENSG00000122691	20154725
	ENSG00000100906	21081469
	ENSG00000143466	19177201
	ENSG00000112242	20428827
	ENSG00000139687	20428827
	ENSG00000123374	19738602
	ENSG00000073756	21081469
	ENSG00000171791	20643754
	ENSG00000126561	20008792
	ENSG00000141510	20428827
	ENSG00000171791	20049626
	ENSG00000165119	18854308
	ENSG00000171791	17941951
	ENSG00000101412	20049626
	ENSG00000110092	19250063
	ENSG00000101412	20643754
	ENSG00000073756	18854308
	ENSG00000115415	20329552
mir-17(MI0000071)
	ENSG00000130427	17586726
	ENSG00000137869	19088369
	ENSG00000110092	18695042
	ENSG00000153094	18329372
	ENSG00000101412	18025036
	ENSG00000137801	16878133
	ENSG00000102908	15944709
	ENSG00000136997	17325905
	ENSG00000113575	19597473
	ENSG00000112715	18320040
	ENSG00000182578	15944709
	ENSG00000136997	19806017
	ENSG00000136997	19477219
	ENSG00000012048	19048628
	ENSG00000165029	15944709
	ENSG00000101412	17135249
	ENSG00000171862	19175831
	ENSG00000204217	19390056
	ENSG00000073756	19088369
	ENSG00000136997	17943719
	ENSG00000141510	16878133
	ENSG00000166225	15944709
	ENSG00000136997	15944709
	ENSG00000101412	17218954
	ENSG00000104695	19597473
	ENSG00000134323	19199973
	ENSG00000139687	16461460
	ENSG00000172845	20003307
	ENSG00000166508	19674469
	ENSG00000153094	18728182
	ENSG00000103653	15944709
	ENSG00000124762	19782699
	ENSG00000110092	19477219
	ENSG00000153094	19136465
	ENSG00000124762	18941111
	ENSG00000141510	18521848
	ENSG00000151247	15944709
	ENSG00000103479	18287052
	ENSG00000007968	17135249
	ENSG00000140464	18832181
	ENSG00000136997	17284533
	ENSG00000121966	19631565
	ENSG00000168610	19390056
	ENSG00000138675	19073166
	ENSG00000101412	18644370
	ENSG00000096717	15944709
	ENSG00000134323	17943719
	ENSG00000112715	16878133
	ENSG00000136997	20008931
	ENSG00000182578	17589498
	ENSG00000185920	19196975
	ENSG00000163513	16461460
	ENSG00000124762	19660235
	ENSG00000168610	18728182
	ENSG00000172819	19782699
	ENSG00000141510	19477219
	ENSG00000136997	18941111
	ENSG00000153094	18493594
	ENSG00000116106	15944709
	ENSG00000112242	17135249
	ENSG00000198793	20022054
	ENSG00000150593	19175697
	ENSG00000131759	18832181
	ENSG00000111087	19351822
	ENSG00000101076	19073166
	ENSG00000159216	17589498
	ENSG00000100985	19155294
	ENSG00000134323	15944709
	ENSG00000120833	15944709
	ENSG00000138685	17210683
	ENSG00000112062	19559694
	ENSG00000164690	19196975
	ENSG00000136997	19064005
	ENSG00000111537	17322031
	ENSG00000129757	19660235
	ENSG00000090339	19949084
	ENSG00000185338	18728182
	ENSG00000171791	18941111
	ENSG00000136997	18493594
	ENSG00000175354	15944709
	ENSG00000136997	20014148
	ENSG00000136997	19492978
	ENSG00000171862	19175697
	ENSG00000159216	18832181
	ENSG00000101412	16940181
	ENSG00000136997	19351822
	ENSG00000168610	19073166
	ENSG00000151490	18644370
	ENSG00000136997	17942906
	ENSG00000172216	20003307
	ENSG00000136997	18779589
	ENSG00000075388	17210683
	ENSG00000173039	20144951
	ENSG00000168036	19559694
	ENSG00000153094	18922889
	ENSG00000077238	17322031
	ENSG00000007866	15944709
	ENSG00000101412	16096373
	ENSG00000159216	20003307
	ENSG00000171862	19660235
	ENSG00000007908	19949084
	ENSG00000143839	18647411
	ENSG00000136997	19435428
	ENSG00000101412	18836483
	ENSG00000134323	18493594
	ENSG00000134323	20014148
	ENSG00000110092	19492978
	ENSG00000165168	19155294
	ENSG00000134323	19351822
	ENSG00000100644	18632605
	ENSG00000101346	15944709
	ENSG00000118260	20003307
	ENSG00000137801	18779589
	ENSG00000121966	18647411
	ENSG00000070193	19559694
	ENSG00000124762	18922889
	ENSG00000136997	17765889
	ENSG00000136997	16096373
	ENSG00000136997	19706389
	ENSG00000163513	19435428
	ENSG00000136997	19116113
	ENSG00000136997	18836483
	ENSG00000136997	18451220
	ENSG00000164690	19351822
	ENSG00000136997	18632605
	ENSG00000185338	17934639
	ENSG00000115966	20003307
	ENSG00000136997	19672269
	ENSG00000101412	18607389
	ENSG00000169032	15944709
	ENSG00000136997	15944707
	ENSG00000019991	17210683
	ENSG00000124762	20089119
	ENSG00000125378	19559694
	ENSG00000101412	18922889
	ENSG00000167633	17322031
	ENSG00000103479	17765889
	ENSG00000136997	19690137
	ENSG00000171862	18429962
	ENSG00000136997	18066065
	ENSG00000128342	15944709
	ENSG00000136997	18327259
	ENSG00000112242	20003307
	ENSG00000136997	18583030
	ENSG00000101412	15944709
	ENSG00000101412	17135268
	ENSG00000091831	20080637
	ENSG00000168610	19559694
	ENSG00000140285	19177201
	ENSG00000166508	18922889
	ENSG00000108691	17322031
	ENSG00000110092	19823025
	ENSG00000136997	17624268
	ENSG00000116604	19666108
	ENSG00000134323	19401549
	ENSG00000096968	18773208
	ENSG00000141510	20014148
	ENSG00000118513	19349957
	ENSG00000171862	18327259
	ENSG00000101412	17894887
	ENSG00000126767	20003307
	ENSG00000143839	19502386
	ENSG00000141510	19347736
	ENSG00000137801	18583030
	ENSG00000007968	15944709
	ENSG00000110330	18320056
	ENSG00000112242	17135268
	ENSG00000134323	20080637
	ENSG00000136997	18922889
	ENSG00000125398	17765889
	ENSG00000136997	17608773
	ENSG00000171791	19666108
	ENSG00000173039	15944709
	ENSG00000133703	16878133
	ENSG00000136997	17438130
	ENSG00000175305	19293812
	ENSG00000112242	17894887
	ENSG00000148926	15944709
	ENSG00000164362	19502386
	ENSG00000101412	19148830
	ENSG00000141510	19158830
	ENSG00000112242	15944709
	ENSG00000101412	20049626
	ENSG00000143466	19177201
	ENSG00000159216	18773208
	ENSG00000136997	16878133
	ENSG00000085511	15944709
	ENSG00000188486	19597473
	ENSG00000104765	15944709
	ENSG00000171791	17894887
	ENSG00000171862	18765795
	ENSG00000101412	19806017
	ENSG00000101412	19486339
	ENSG00000136997	19066217
	ENSG00000101412	18521848
	ENSG00000133740	15944709
	ENSG00000112242	20049626
	ENSG00000101412	19175831
	ENSG00000079387	15944709
	ENSG00000166913	15944709
	ENSG00000153094	18700987
	ENSG00000101412	20300951
	ENSG00000091831	20346098
	ENSG00000136997	20380575
	ENSG00000110092	20406904
	ENSG00000124762	20406979
	ENSG00000101412	20428827
	ENSG00000138685	20489169
	ENSG00000101412	20639536
	ENSG00000136997	20851997
	ENSG00000146648	20881268
	ENSG00000136997	20885820
	ENSG00000136997	20980091
	ENSG00000171552	21317924
	ENSG00000124762	20190813
	ENSG00000112096	21203553
	ENSG00000124762	20878079
	ENSG00000012048	20810544
	ENSG00000161638	19460962
	ENSG00000147889	21292160
	ENSG00000125845	21145505
	ENSG00000124762	18212054
	ENSG00000101412	21286312
	ENSG00000153094	21239610
	ENSG00000147889	18719372
	ENSG00000101017	21317924
	ENSG00000109320	21317924
	ENSG00000153234	21067317
	ENSG00000153094	20550935
	ENSG00000112715	20022054
	ENSG00000147889	19477219
	ENSG00000050748	18700987
	ENSG00000124762	18493594
	ENSG00000232810	19949084
	ENSG00000104365	20144951
	ENSG00000077264	20190813
	ENSG00000073282	19608627
	ENSG00000116016	20964835
	ENSG00000087586	20300951
	ENSG00000142208	20504959
	ENSG00000136244	18728182
	ENSG00000100644	20964835
	ENSG00000112715	19293812
	ENSG00000118689	20656682
	ENSG00000141736	20818337
	ENSG00000141646	20940405
	ENSG00000134982	19136465
	ENSG00000107165	20215348
	ENSG00000123080	19196975
	ENSG00000141510	18941111
	ENSG00000136997	20940405
	ENSG00000111276	17586726
	ENSG00000137869	18429962
	ENSG00000136997	20878079
	ENSG00000139618	20810544
	ENSG00000153094	18941111
	ENSG00000141510	18728182
	ENSG00000105329	21067317
	ENSG00000105329	20940405
	ENSG00000091831	19706389
	ENSG00000101412	21292160
	ENSG00000125378	21145505
	ENSG00000026025	19771525
	ENSG00000121879	17586726
	ENSG00000136997	21292160
	ENSG00000141510	19196975
	ENSG00000198793	20805506
	ENSG00000105329	18922889
	ENSG00000171862	21040528
	ENSG00000181555	18632605
	ENSG00000124762	20851997
	ENSG00000136997	20804970
	ENSG00000153094	19486339
	ENSG00000057252	17934639
	ENSG00000134323	20804970
	ENSG00000147889	18765795
	ENSG00000149311	19477219
	ENSG00000186575	16180141
	ENSG00000134323	20980091
	ENSG00000171862	20851997
	ENSG00000153094	18327259
	ENSG00000187098	20550935
	ENSG00000109670	18719372
	ENSG00000122691	20406893
	ENSG00000136244	19390056
mir-200a(MI0000737)
	ENSG00000072803	18698484
	ENSG00000105976	18376396
	ENSG00000139549	18698484
	ENSG00000180447	18698484
	ENSG00000142208	18199536
	ENSG00000122691	18698484
	ENSG00000111087	18698484
	ENSG00000105329	18376396
	ENSG00000171862	18199536
	ENSG00000039068	19703993
	ENSG00000139269	18698484
	ENSG00000074047	18698484
	ENSG00000107882	18698484
	ENSG00000146648	19671845
	ENSG00000106571	18698484
	ENSG00000125798	18698484
	ENSG00000110092	18698484
	ENSG00000118971	18698484
	ENSG00000168036	19931509
	ENSG00000104332	18698484
	ENSG00000103241	18698484
	ENSG00000163501	18698484
	ENSG00000164690	18698484
	ENSG00000176678	18698484
	ENSG00000175189	18698484
	ENSG00000176692	18698484
	ENSG00000184916	18698484
	ENSG00000168036	19703993
	ENSG00000124216	18698484
	ENSG00000110092	19074548
	ENSG00000039068	18698484
	ENSG00000178919	18698484
	ENSG00000073756	19891660
	ENSG00000110092	19703993
	ENSG00000178568	20420713
	ENSG00000049130	20473948
	ENSG00000138798	20514023
	ENSG00000142627	20956972
mir-200b(MI0000342)
	ENSG00000111087	18698484
	ENSG00000139269	18698484
	ENSG00000096717	19839049
	ENSG00000074047	18698484
	ENSG00000107882	18698484
	ENSG00000105329	18376396
	ENSG00000110092	19074548
	ENSG00000106571	18698484
	ENSG00000112242	18942116
	ENSG00000125798	18698484
	ENSG00000146648	19671845
	ENSG00000127947	17702597
	ENSG00000110092	18698484
	ENSG00000148400	18942116
	ENSG00000118971	18698484
	ENSG00000150593	19593777
	ENSG00000197122	17702597
	ENSG00000104332	18698484
	ENSG00000171791	18942116
	ENSG00000103241	18698484
	ENSG00000163501	18698484
	ENSG00000171862	16762633
	ENSG00000164690	18698484
	ENSG00000113916	18942116
	ENSG00000176678	18698484
	ENSG00000100393	19569050
	ENSG00000175189	18698484
	ENSG00000176692	18698484
	ENSG00000184916	18698484
	ENSG00000124216	18698484
	ENSG00000178919	18698484
	ENSG00000039068	18698484
	ENSG00000072803	18698484
	ENSG00000139549	18698484
	ENSG00000073756	19891660
	ENSG00000180447	18698484
	ENSG00000105976	18376396
	ENSG00000122691	18698484
	ENSG00000091513	20390345
	ENSG00000138798	20514023
	ENSG00000142627	20956972
	ENSG00000134954	21081489
	ENSG00000112715	21357793
	ENSG00000114737	20548288
	ENSG00000105220	21389093
	ENSG00000121879	20005803
	ENSG00000110092	20514023
	ENSG00000162924	20852262
	ENSG00000158402	20514023
	ENSG00000102908	20852262
	ENSG00000111276	20514023
	ENSG00000105976	21389093
	ENSG00000124181	20514023
	ENSG00000110092	20683643
	ENSG00000141510	19839049
mir-205(MI0000285)
	ENSG00000180447	18698484
	ENSG00000065361	19244118
	ENSG00000105329	18376396
	ENSG00000122691	18698484
	ENSG00000111087	18698484
	ENSG00000139269	18698484
	ENSG00000074047	18698484
	ENSG00000073756	19891660
	ENSG00000171132	19244118
	ENSG00000107882	18698484
	ENSG00000106571	18698484
	ENSG00000150593	19593777
	ENSG00000133703	20093556
	ENSG00000125798	18698484
	ENSG00000065361	19238171
	ENSG00000110092	18698484
	ENSG00000171862	20103531
	ENSG00000118971	18698484
	ENSG00000112715	18320040
	ENSG00000186847	19190970
	ENSG00000104332	18698484
	ENSG00000103241	18698484
	ENSG00000163501	18698484
	ENSG00000164690	18698484
	ENSG00000176678	18698484
	ENSG00000175189	18698484
	ENSG00000105851	19276373
	ENSG00000002330	19033458
	ENSG00000176692	18698484
	ENSG00000184916	18698484
	ENSG00000115415	19033458
	ENSG00000124216	18698484
	ENSG00000039068	18698484
	ENSG00000178919	18698484
	ENSG00000101412	19244118
	ENSG00000105976	18376396
	ENSG00000072803	18698484
	ENSG00000133740	19244118
	ENSG00000139549	18698484
	ENSG00000049130	20473948
	ENSG00000049130	20621051
	ENSG00000169398	20598226
	ENSG00000110092	21330408
	ENSG00000107643	20859756
	ENSG00000105976	21277012
	ENSG00000145715	20065103
	ENSG00000039068	19502803
	ENSG00000142208	20530248
	ENSG00000254087	21330408
	ENSG00000142208	19276373
	ENSG00000124813	18698484
	ENSG00000102882	21330408
	ENSG00000141736	19276373
	ENSG00000105329	18698484
	ENSG00000077782	20065103
	ENSG00000033800	20065103
	ENSG00000169398	21330408
	ENSG00000065361	19276373
	ENSG00000164305	20103531
	ENSG00000113712	18698484
	ENSG00000122691	20473948
	ENSG00000197122	21330408
	ENSG00000121879	19276373
	ENSG00000125740	20065103
	ENSG00000168610	21330408
	ENSG00000134982	19190970
	ENSG00000142515	20378769
	ENSG00000105976	20621051
	ENSG00000150995	20065103
	ENSG00000136997	20621051
	ENSG00000100644	20378769
	ENSG00000142208	19033458
	ENSG00000050748	20065103
	ENSG00000136826	20621051
	ENSG00000169032	20065103
mir-21(MI0000077)
	ENSG00000168610	18412968
	ENSG00000150593	19264808
	ENSG00000127947	17702597
	ENSG00000064012	18841558
	ENSG00000142208	19641183
	ENSG00000177606	18384814
	ENSG00000185591	19836969
	ENSG00000164362	19502386
	ENSG00000171862	19473551
	ENSG00000157764	19047896
	ENSG00000115966	20003307
	ENSG00000124762	17991735
	ENSG00000204217	19578724
	ENSG00000133703	18335499
	ENSG00000150593	20141427
	ENSG00000169194	19342679
	ENSG00000141646	18548003
	ENSG00000168610	19934272
	ENSG00000171862	19175697
	ENSG00000171862	19264808
	ENSG00000197122	17702597
	ENSG00000150593	20092645
	ENSG00000132906	18841558
	ENSG00000150593	19641183
	ENSG00000172845	19836969
	ENSG00000146648	19493678
	ENSG00000153094	19136465
	ENSG00000171862	19730150
	ENSG00000141510	19047896
	ENSG00000112964	18932017
	ENSG00000112242	20003307
	ENSG00000121879	18708351
	ENSG00000121879	18335499
	ENSG00000150593	19593777
	ENSG00000166888	19342679
	ENSG00000113658	18548003
	ENSG00000168036	19924305
	ENSG00000204217	17991735
	ENSG00000096717	19167416
	ENSG00000101384	19398721
	ENSG00000138379	18358831
	ENSG00000171862	19212625
	ENSG00000171862	20092645
	ENSG00000153094	18728182
	ENSG00000168036	19018011
	ENSG00000105329	18932017
	ENSG00000126767	20003307
	ENSG00000138376	18708351
	ENSG00000171862	18335499
	ENSG00000107779	20130193
	ENSG00000125378	18548003
	ENSG00000150593	19158092
	ENSG00000143839	18556655
	ENSG00000125084	19398721
	ENSG00000198793	19072831
	ENSG00000146648	20048743
	ENSG00000168610	18728182
	ENSG00000171862	19641183
	ENSG00000150593	18372920
	ENSG00000171862	19711427
	ENSG00000101665	19018011
	ENSG00000051180	18708351
	ENSG00000171862	19509158
	ENSG00000112242	18059191
	ENSG00000108443	18335499
	ENSG00000138696	20130193
	ENSG00000171552	19437447
	ENSG00000150593	19946272
	ENSG00000105329	18548003
	ENSG00000101412	19906824
	ENSG00000150593	19302977
	ENSG00000171862	19072831
	ENSG00000197329	20167875
	ENSG00000171862	20048743
	ENSG00000185338	18728182
	ENSG00000150593	19633292
	ENSG00000175387	19816956
	ENSG00000105851	19450585
	ENSG00000140285	19177201
	ENSG00000139618	18708351
	ENSG00000150593	17968323
	ENSG00000141510	18335499
	ENSG00000146648	20113523
	ENSG00000168610	19437447
	ENSG00000136634	19946272
	ENSG00000150593	19906824
	ENSG00000171150	17991735
	ENSG00000166949	19816956
	ENSG00000171862	19080492
	ENSG00000173039	19072831
	ENSG00000198793	20018759
	ENSG00000136997	18362916
	ENSG00000171862	19450585
	ENSG00000171862	16762633
	ENSG00000080546	17991735
	ENSG00000141510	18708351
	ENSG00000164305	19509158
	ENSG00000171862	17681183
	ENSG00000171862	20113523
	ENSG00000164305	19437447
	ENSG00000172936	19946272
	ENSG00000171862	19906824
	ENSG00000171862	19672202
	ENSG00000136158	18508928
	ENSG00000143839	19302977
	ENSG00000163513	19816956
	ENSG00000168036	19047896
	ENSG00000012048	19048628
	ENSG00000122691	20154725
	ENSG00000168209	20018759
	ENSG00000150593	18270520
	ENSG00000111276	18708351
	ENSG00000101966	19633292
	ENSG00000150593	18548003
	ENSG00000172845	20003307
	ENSG00000150593	17991735
	ENSG00000143466	19177201
	ENSG00000150593	19509156
	ENSG00000184557	17622355
	ENSG00000121858	17908999
	ENSG00000168610	20113523
	ENSG00000136869	19946272
	ENSG00000164305	19906824
	ENSG00000087245	19147652
	ENSG00000146648	19047896
	ENSG00000164056	19043405
	ENSG00000105329	17587821
	ENSG00000206075	18270520
	ENSG00000164305	19229243
	ENSG00000142208	18708351
	ENSG00000085563	19633292
	ENSG00000171862	20153722
	ENSG00000170345	18850008
	ENSG00000139687	16461460
	ENSG00000120868	17991735
	ENSG00000101412	19175831
	ENSG00000171862	17478730
	ENSG00000101412	17894887
	ENSG00000133703	20093556
	ENSG00000150593	19336275
	ENSG00000168610	18831788
	ENSG00000068078	19843843
	ENSG00000007968	19528081
	ENSG00000171862	19147652
	ENSG00000136997	18451220
	ENSG00000150593	19296468
	ENSG00000112964	19738047
	ENSG00000087245	19213759
	ENSG00000171132	19633292
	ENSG00000150593	20148895
	ENSG00000150593	18850008
	ENSG00000170365	18548003
	ENSG00000163513	16461460
	ENSG00000026103	17991735
	ENSG00000171862	19175831
	ENSG00000064012	18708351
	ENSG00000141736	19419954
	ENSG00000112242	17894887
	ENSG00000170345	19308091
	ENSG00000171862	18841558
	ENSG00000164045	19826040
	ENSG00000106991	18460397
	ENSG00000136997	19528081
	ENSG00000133703	19047896
	ENSG00000150593	19013014
	ENSG00000137801	17540974
	ENSG00000172216	20003307
	ENSG00000171862	19213759
	ENSG00000133703	18708351
	ENSG00000147889	18335499
	ENSG00000173039	20144951
	ENSG00000171862	18850008
	ENSG00000175387	18548003
	ENSG00000159216	20003307
	ENSG00000160712	17991735
	ENSG00000150593	19419954
	ENSG00000150593	19276261
	ENSG00000171791	17894887
	ENSG00000150593	19308091
	ENSG00000164305	18841558
	ENSG00000150593	19682430
	ENSG00000171862	18460397
	ENSG00000150593	19836969
	ENSG00000143839	19502386
	ENSG00000168036	18433021
	ENSG00000150593	19473551
	ENSG00000121879	19047896
	ENSG00000168610	17496199
	ENSG00000118260	20003307
	ENSG00000105810	17991735
	ENSG00000149311	18708351
	ENSG00000146648	19597153
	ENSG00000141736	18335499
	ENSG00000150593	20143188
	ENSG00000150593	19706597
	ENSG00000175592	18850008
	ENSG00000166949	18548003
	ENSG00000173039	19997496
	ENSG00000107796	17991735
	ENSG00000150593	19175697
	ENSG00000232810	20086228
	ENSG00000112964	20160498
	ENSG00000150593	20219857
	ENSG00000171862	20223231
	ENSG00000091831	20346098
	ENSG00000139219	20349039
	ENSG00000164305	20357270
	ENSG00000150593	20372781
	ENSG00000136997	20380575
	ENSG00000171862	20404348
	ENSG00000150593	20417062
	ENSG00000178568	20420713
	ENSG00000136634	20435894
	ENSG00000150593	20447717
	ENSG00000171862	20460539
	ENSG00000172575	20483747
	ENSG00000138685	20489169
	ENSG00000095752	20498256
	ENSG00000175387	20498632
	ENSG00000141510	20504344
	ENSG00000150593	20533548
	ENSG00000136997	20545570
	ENSG00000168610	20546595
	ENSG00000164056	20560046
	ENSG00000150593	20581857
	ENSG00000101665	20625373
	ENSG00000087088	20633539
	ENSG00000175387	20643828
	ENSG00000136158	20693317
	ENSG00000163513	20701609
	ENSG00000083799	20797623
	ENSG00000171862	20813833
	ENSG00000142208	20816946
	ENSG00000171862	20827319
	ENSG00000150593	20831814
	ENSG00000100985	20833132
	ENSG00000117560	20840605
	ENSG00000142627	20956972
	ENSG00000150593	20959496
	ENSG00000111276	20975375
	ENSG00000133703	20978195
	ENSG00000150593	20978511
	ENSG00000136997	20980091
	ENSG00000095002	21047769
	ENSG00000073756	21081469
	ENSG00000168610	21085192
	ENSG00000171862	21187093
	ENSG00000118689	20371612
	ENSG00000141510	21373745
	ENSG00000112658	21303526
	ENSG00000142208	21099344
	ENSG00000117560	20814244
	ENSG00000170345	21273303
	ENSG00000142208	20856158
	ENSG00000168610	21381024
	ENSG00000150593	20462046
	ENSG00000171862	21042775
	ENSG00000087088	21376256
	ENSG00000124762	21078976
	ENSG00000017427	21373187
	ENSG00000157404	16365291
	ENSG00000111537	21093440
	ENSG00000081189	21170291
	ENSG00000170345	18971265
	ENSG00000110092	21375733
	ENSG00000171791	21326627
	ENSG00000150593	21271219
	ENSG00000125398	21288128
	ENSG00000102882	20884876
	ENSG00000120659	20302778
	ENSG00000141736	21270527
	ENSG00000134323	17875710
	ENSG00000170345	21141738
	ENSG00000150593	21088996
	ENSG00000130816	21269386
	ENSG00000171862	21274750
	ENSG00000171862	21104017
	ENSG00000171791	17072344
	ENSG00000141510	21047769
	ENSG00000169252	18508928
	ENSG00000168610	20435894
	ENSG00000136634	19906824
	ENSG00000168610	20498256
	ENSG00000134323	19167416
	ENSG00000164045	20724916
	ENSG00000136244	19737943
	ENSG00000170345	20827319
	ENSG00000117560	20371612
	ENSG00000197919	19934272
	ENSG00000023734	21303526
	ENSG00000141510	20546595
	ENSG00000136244	17496199
	ENSG00000124762	19730150
	ENSG00000171862	21099344
	ENSG00000136869	20435894
	ENSG00000163513	19906824
	ENSG00000120659	21273303
	ENSG00000171862	20856158
	ENSG00000126561	20489169
	ENSG00000127947	16762633
	ENSG00000142208	20048743
	ENSG00000171862	19167416
	ENSG00000145715	18372920
	ENSG00000141510	20724916
	ENSG00000136634	19737943
	ENSG00000142208	20460539
	ENSG00000171862	20560046
	ENSG00000171862	20956972
	ENSG00000111276	19730150
	ENSG00000136158	21099344
	ENSG00000171862	20814244
	ENSG00000113520	19342679
	ENSG00000170345	18831788
	ENSG00000134982	20489163
	ENSG00000110092	20048743
	ENSG00000171791	21376256
	ENSG00000105329	21078976
	ENSG00000104332	20420713
	ENSG00000168811	19737943
	ENSG00000168610	20827319
	ENSG00000100985	20460539
	ENSG00000134982	19924305
	ENSG00000132109	19547998
	ENSG00000197919	20978511
	ENSG00000121879	19450585
	ENSG00000171791	17478730
	ENSG00000096717	20814244
	ENSG00000115758	20432256
	ENSG00000105329	19816956
	ENSG00000150593	21273303
	ENSG00000165731	16365291
	ENSG00000171791	20048743
	ENSG00000095002	21078976
	ENSG00000136158	20560046
	ENSG00000141510	19843843
	ENSG00000125538	21093440
	ENSG00000142208	20813833
	ENSG00000133216	20489163
	ENSG00000164867	20153722
	ENSG00000007171	19737943
	ENSG00000142208	20447717
	ENSG00000117560	20959496
	ENSG00000150593	20560046
	ENSG00000150593	21295561
	ENSG00000105976	20498632
	ENSG00000141510	19167416
	ENSG00000136244	21093440
	ENSG00000197919	20813833
	ENSG00000170345	19336275
	ENSG00000165119	18829576
	ENSG00000105173	18794849
	ENSG00000120738	21375733
	ENSG00000146648	21063030
	ENSG00000112715	20420713
	ENSG00000171791	20816946
	ENSG00000124762	20447717
	ENSG00000171862	21326627
	ENSG00000171791	20959496
	ENSG00000142208	20404348
	ENSG00000105329	20498632
	ENSG00000170345	18384814
	ENSG00000007171	21093440
	ENSG00000141510	18829576
	ENSG00000136244	19946272
	ENSG00000141736	21375733
	ENSG00000150593	20693317
	ENSG00000100985	20816946
	ENSG00000171862	20447717
	ENSG00000150593	21326627
	ENSG00000121879	20959496
	ENSG00000117560	20404348
	ENSG00000136244	19437447
	ENSG00000106799	20498632
	ENSG00000173039	20813833
	ENSG00000134954	20427269
	ENSG00000141510	17991735
	ENSG00000113575	20833132
	ENSG00000130816	20483747
	ENSG00000101665	20643828
	ENSG00000129757	20417062
	ENSG00000177606	21141738
	ENSG00000121879	20816946
	ENSG00000171862	20959496
	ENSG00000112242	19167416
	ENSG00000168610	20813833
	ENSG00000142208	21187093
	ENSG00000141736	21047769
	ENSG00000171791	19264808
	ENSG00000150593	19672202
	ENSG00000187098	19167416
	ENSG00000077264	17991735
	ENSG00000204287	19737943
	ENSG00000177606	19308091
	ENSG00000141736	18708351
	ENSG00000121879	21187093
	ENSG00000133216	20832755
	ENSG00000124762	19082437
	ENSG00000171791	20633539
	ENSG00000157404	20417062
	ENSG00000150593	21317927
	ENSG00000173039	20546595
	ENSG00000232810	17640343
	ENSG00000142208	20814244
	ENSG00000102882	19419954
	ENSG00000102882	20498256
	ENSG00000125538	20086228
	ENSG00000136997	19167416
mir-23a(MI0000079)
	ENSG00000134323	14697198
	ENSG00000141646	18508316
	ENSG00000136997	20086171
	ENSG00000148400	14697198
	ENSG00000112715	15131085
	ENSG00000109670	15131085
	ENSG00000101412	14697198
	ENSG00000168040	19513126
	ENSG00000072803	15131085
	ENSG00000106004	15131085
	ENSG00000100311	19917099
	ENSG00000072501	15131085
	ENSG00000151615	14697198
	ENSG00000184937	15131085
	ENSG00000136997	19219026
	ENSG00000171862	14697198
	ENSG00000164924	15131085
	ENSG00000101349	15131085
	ENSG00000198719	14697198
	ENSG00000161547	15131085
	ENSG00000114315	12808467
	ENSG00000125848	15131085
	ENSG00000072736	19574461
	ENSG00000171862	16762633
	ENSG00000176697	14697198
	ENSG00000120833	15131085
	ENSG00000106004	14697198
	ENSG00000101412	19806017
	ENSG00000112062	15131085
	ENSG00000104375	15131085
	ENSG00000137869	19088369
	ENSG00000134323	15131085
	ENSG00000168610	14697198
	ENSG00000136997	19806017
	ENSG00000128342	14697198
	ENSG00000073756	19088369
	ENSG00000113721	15131085
	ENSG00000179388	15131085
	ENSG00000170365	14697198
	ENSG00000175387	18508316
	ENSG00000171791	15131085
	ENSG00000121989	15131085
	ENSG00000166949	18508316
	ENSG00000157450	15131085
	ENSG00000114315	15066185
	ENSG00000129757	19589872
	ENSG00000176697	15131085
	ENSG00000175175	15131085
	ENSG00000049130	20399246
	ENSG00000160712	20698883
	ENSG00000136997	20716115
	ENSG00000129355	18199619
	ENSG00000204673	21376023
	ENSG00000110092	20470752
	ENSG00000100292	20806079
	ENSG00000134460	21149603
	ENSG00000117318	20374639
	ENSG00000124762	20652617
	ENSG00000156709	19513126
	ENSG00000127947	16762633
	ENSG00000147889	20652617
	ENSG00000004799	19440340
	ENSG00000149269	20716115
	ENSG00000171862	20716115
	ENSG00000058085	15131085
	ENSG00000172216	20806079
mir-23b(MI0000439)
	ENSG00000122861	19490101
	ENSG00000125845	19285018
	ENSG00000184937	18832437
	ENSG00000136997	19219026
	ENSG00000114315	17150554
	ENSG00000173039	20144951
	ENSG00000101412	20133741
	ENSG00000007171	19213952
	ENSG00000136997	20086171
	ENSG00000164867	19213952
	ENSG00000173039	19997496
	ENSG00000148400	17150773
	ENSG00000166508	19674469
	ENSG00000137869	19088369
	ENSG00000105976	19490101
	ENSG00000073756	19088369
	ENSG00000157404	19126397
	ENSG00000105329	21125666
	ENSG00000100033	20562915
	ENSG00000141510	21242962
	ENSG00000164362	21241449
	ENSG00000171862	20216554
	ENSG00000092969	21125666
	ENSG00000139687	20133741
	ENSG00000114251	21241449
	ENSG00000112038	19126397
	ENSG00000128602	20216554
	ENSG00000141510	20216554
	ENSG00000073282	20216554
	ENSG00000085832	21325043
	ENSG00000129355	17150554
	ENSG00000121989	20216554
	ENSG00000196628	21038317
	ENSG00000171862	21325043
	ENSG00000112038	19144786
	ENSG00000105329	21038317
	ENSG00000111276	19126397
	ENSG00000111087	20216554
	ENSG00000092969	21038317
	ENSG00000133703	20216554
	ENSG00000196628	21125666
	ENSG00000213281	20216554
mir-26b(MI0000084)
	ENSG00000073756	20100477
	ENSG00000121879	19812400
	ENSG00000096968	18508790
	ENSG00000141510	19812400
	ENSG00000103126	19812400
	ENSG00000136997	18451220
	ENSG00000064012	19812400
	ENSG00000136997	18066065
	ENSG00000168036	19812400
	ENSG00000105976	19812400
	ENSG00000049130	20831567
	ENSG00000012048	20167074
	ENSG00000142627	21264258
	ENSG00000100393	19569050
	ENSG00000111537	21085987
	ENSG00000125538	21085987
	ENSG00000007171	21085987
	ENSG00000232810	21085987
	ENSG00000164093	20807761
mir-29b(MI0000105)
	ENSG00000130816	19211935
	ENSG00000164692	19956414
	ENSG00000136997	19706389
	ENSG00000108821	19913496
	ENSG00000125538	20716963
	ENSG00000073756	19891660
	ENSG00000017427	21373187
	ENSG00000171862	21359530
	ENSG00000108821	20657750
	ENSG00000171791	21130495
	ENSG00000143384	17404574
	ENSG00000168542	19956414
	ENSG00000187498	19956414
	ENSG00000091831	19211935
	ENSG00000204262	19956414
	ENSG00000135862	19956414
	ENSG00000168487	19956414
	ENSG00000147883	19211935
	ENSG00000108821	19956414
	ENSG00000133703	20978195
	ENSG00000141510	20978195
	ENSG00000184216	20716963
	ENSG00000112715	19801654
	ENSG00000187498	20657750
	ENSG00000100985	21266537
	ENSG00000143384	20657750
	ENSG00000091831	19706389
	ENSG00000147889	20978195
mir-30a(MI0000088)
	ENSG00000176697	18632683
	ENSG00000150593	19593777
	ENSG00000086758	19851984
	ENSG00000147065	18776121
	ENSG00000184937	18776121
	ENSG00000148400	17150773
	ENSG00000112096	16450009
	ENSG00000172936	20302635
	ENSG00000056345	20498642
	ENSG00000110092	20620595
	ENSG00000113916	20966935
	ENSG00000111640	18758992
	ENSG00000142208	20451494
	ENSG00000141510	20062521
	ENSG00000175387	20498632
	ENSG00000198947	20807818
	ENSG00000137801	16239240
	ENSG00000105810	16239240
	ENSG00000073756	18668040
	ENSG00000001630	18668040
	ENSG00000106615	18668040
	ENSG00000137801	18668040
	ENSG00000104689	18668040
	ENSG00000138814	18668040
	ENSG00000166851	18668040
	ENSG00000163558	18668040
	ENSG00000138685	18668040
	ENSG00000135318	18668040
	ENSG00000221823	18668040
	ENSG00000101966	20451494
	ENSG00000065243	18668040
	ENSG00000148400	16574096
	ENSG00000171791	20451494
	ENSG00000104812	18668040
	ENSG00000141551	18668040
	ENSG00000170365	18668040
	ENSG00000197081	18668040
	ENSG00000178999	18668040
	ENSG00000162616	18668040
	ENSG00000168906	18668040
	ENSG00000243414	18668040
	ENSG00000135862	18668040
	ENSG00000168036	18668040
	ENSG00000172216	18668040
	ENSG00000146648	18668040
	ENSG00000112210	18668040
	ENSG00000105976	20498632
	ENSG00000164171	18668040
	ENSG00000069869	18668040
	ENSG00000164690	16574096
	ENSG00000136167	18668040
	ENSG00000149177	18668040
	ENSG00000105329	20498632
	ENSG00000105976	18668040
	ENSG00000100292	18668040
	ENSG00000132470	18668040
	ENSG00000106799	20498632
	ENSG00000151247	18668040
	ENSG00000204388	18668040
	ENSG00000177606	18668040
	ENSG00000114251	18668040
	ENSG00000134250	18668040
	ENSG00000125968	20807818
	ENSG00000197919	21070682
	ENSG00000120889	18668040
mir-455(MI0003513)
	ENSG00000136634	21060679
	ENSG00000073756	19891660
	ENSG00000102882	21060679
	ENSG00000136869	21060679
